# Supplementary material for: Diversity and composition of macroinvertebrate communities in a rare inland salt marsh
Source: Ecol Evol. 2021 Oct 20;11(21):14351–65. doi: 10.1002/ece3.8222 (PMC8571600; doi:10.1002/ece3.8222)
Supplement: Supplementary file 1 — Appendix S1 [file ECE3-11-14351-s004.csv]

Month	Site	Replicate	Taxon	Count
April	A	1	Orb_Snail	1
April	A	1	Gilled_Snail	2
April	A	1	Insect	1
April	A	1	Ostracod	17
April	A	2	Gilled_Snail	3
April	A	2	Ostracod	24
April	A	2	Snail	1
April	A	2	Fly_Larva	1
April	A	2	Midge_Larva	6
April	B	1	Gilled_Snail	23
April	B	1	Ostracod	7
April	B	1	Nematode	1
April	B	1	Orb_Snail	2
April	B	1	Pouch_Snail	1
April	B	2	Gilled_Snail	24
April	B	2	Ostracod	4
April	B	2	Limpet	2
April	B	2	Orb_Snail	1
April	C	1	Gilled_Snail	7
April	C	1	Beetle	1
April	C	1	Ostracod	1
April	C	2	Gilled_Snail	9
April	C	2	Snail	15
April	C	2	Midge_Larva	4
April	C	2	Pouch_Snail	2
April	C	2	Insect	1
April	C	2	Orb_Snail	4
April	C	2	Fly_Larva	1
April	C	2	Ostracod	1
April	D	1	Worm	1
April	D	1	Orb_Snail	4
April	D	1	Gilled_Snail	2
April	D	1	Nematode	4
April	D	2	Midge_Larva	18
April	D	2	Worm	2
April	D	2	Gilled_Snail	7
April	D	2	Insect	1
April	D	2	Fly_Larva	1
April	D	2	Water_Mite	1
April	E	1	Orb_Snail	5
April	E	1	Ostracod	14
April	E	1	Snail	8
April	E	1	Gilled_Snail	17
April	E	1	Insect	1
April	E	1	Tubifex_Worm	1
April	E	1	Fly_Larva	1
April	E	2	Orb_Snail	11
April	E	2	Gilled_Snail	12
April	E	2	Nematode	4
April	F	1	Gilled_Snail	1
April	F	2	Fly_Larva	15
April	F	2	Snail	1
April	F	2	Midge_Larva	9
April	F	2	Orb_Snail	1
April	F	2	Ostracod	5
April	F	2	Gilled_Snail	1
April	G	1	Gilled_Snail	4
April	G	1	Insect	1
April	G	1	Snail	3
April	G	1	Midge_Larva	3
April	G	1	Fingernail_Clam	2
April	G	1	Orb_Snail	2
April	G	1	Insect	1
April	G	2	Gilled_Snail	3
April	G	2	Snail	1
April	G	2	Snail	1
July	A	1	Ostracod	80
July	A	1	Tubifex_Worm	5
July	A	1	Snail	5
July	A	1	Gilled_Snail	1
July	A	1	Midge_Larva	1
July	A	1	Pouch_Snail	1
July	A	2	Ostracod	63
July	A	2	Pouch_Snail	2
July	A	2	Gilled_Snail	1
July	A	2	Water_Mite	1
July	A	3	Tubifex_Worm	6
July	A	3	Ostracod	50
July	B	1	Ostracod	48
July	B	1	Tubifex_Worm	3
July	B	1	Pouch_Snail	17
July	B	1	Orb_Snail	7
July	B	1	Gilled_Snail	6
July	B	1	Limpet	1
July	B	1	Snail	1
July	B	2	Pouch_Snail	14
July	B	2	Gilled_Snail	6
July	B	2	Beetle	4
July	B	2	Ostracod	8
July	B	3	Ostracod	13
July	B	3	Fingernail_Clam	2
July	B	3	Gilled_Snail	6
July	B	3	Orb_Snail	1
July	C	1	Orb_Snail	1
July	C	1	Gilled_Snail	7
July	C	1	Ostracod	2
July	C	1	Pouch_Snail	2
July	C	2	Insect	2
July	C	2	Fly_Larva	1
July	C	2	Insect_Pupa	2
July	C	2	Gilled_Snail	16
July	C	2	Midge_Larva	20
July	C	2	Water_Mite	3
July	C	2	Pouch_Snail	1
July	C	2	Beetle	1
July	C	2	Insect	1
July	C	2	Fly_Larva	2
July	C	3	Ostracod	4
July	C	3	Bristle_Worm	1
July	C	3	Pouch_Snail	2
July	D	1	Orb_Snail	2
July	D	1	Gilled_Snail	1
July	D	1	Tubifex_Worm	1
July	D	2	Ostracod	4
July	D	2	Pouch_Snail	1
July	D	2	Orb_Snail	1
July	D	2	Tubifex_Worm	1
July	D	3	Orb_Snail	1
July	D	3	Pouch_Snail	1
July	D	3	Tubifex_Worm	1
July	E	1	Midge_Larva	51
July	E	1	Tubifex_Worm	20
July	E	1	Gilled_Snail	10
July	E	1	Water_Mite	2
July	E	1	Beetle	1
July	E	1	Collembolla	2
July	E	1	Collembolla	2
July	E	2	Orb_Snail	1
July	E	2	Gilled_Snail	6
July	E	2	Fly_larva	1
July	F	1	worm	8
July	F	1	Gilled_Snail	13
July	F	1	Tubifex_Worm	3
July	F	1	Crane_Fly_Larva	1
July	F	1	Pouch_Snail	1
July	F	1	Orb_Snail	1
July	F	1	Collembolla	1
July	F	1	Midge_Larva	3
July	F	1	Horsefly_Larva	1
July	F	2	Orb_Snail	1
July	F	2	Horsefly_Larva	1
July	F	2	Gilled_Snail	2
July	F	2	Insect_Pupa	1
July	G	1	Worm	2
July	G	1	Gilled_Snail	9
July	G	1	Arthropod_unidentified	1
July	G	1	Tick	1
July	G	1	Tubifex_Worm	22
July	G	1	Pouch_Snail	2
July	G	1	Insect	2
July	G	1	Mite	1
July	G	1	Amphipod	1
July	G	1	Orb_Snail	3
October	A	1	Tubifex_Worm	3
October	A	1	Gilled_Snail	3
October	A	1	Horsefly_Larva	2
October	A	2	Gilled_Snail	10
October	A	2	Orb_Snail	3
October	B	1	Gilled_Snail	2
October	B	1	Orb_Snail	20
October	B	1	Spider	1
October	B	2	Gilled_Snail	24
October	B	2	Orb_Snail	2
October	B	2	Snail	7
October	C	1	Gilled_Snail	4
October	C	1	Tubifex_Worm	1
October	C	1	Snail	1
October	C	1	Snail	1
October	C	1	Insect	1
October	C	2	Gilled_Snail	6
October	C	2	Orb_Snail	1
October	D	1	Tubifex_Worm	3
October	D	1	Snail	2
October	D	1	Gilled_Snail	6
October	D	1	Pouch_Snail	1
October	D	1	Worm	1
October	D	2	Gilled_Snail	10
October	D	2	Fly_Larva	2
October	E	1	Gilled_Snail	4
October	E	1	Tubifex_Worm	3
October	E	1	Worm	1
October	E	2	Gilled_Snail	9
October	F	1	Tubifex_Worm	10
October	F	1	Gilled_Snail	1
October	F	1	Orb_Snail	1
October	F	2	Gilled_Snail	1
October	F	2	Horsefly_Larva	1
October	F	2	Fly_Larva	1
October	F	2	Pouch_Snail	1
October	F	2	Ostracod	1
October	G	1	Gilled_Snail	5
October	G	1	Fingernail_Clam	5
October	G	1	Insect	1
October	G	2	Orb_Snail	2
October	G	2	Fingernail_clam	1
October	G	2	Gilled_Snail	4
October	G	2	Fly_Larva	2
