# Supplementary material for: Diversity and composition of macroinvertebrate communities in a rare inland salt marsh
Source: Ecol Evol. 2021 Oct 20;11(21):14351–65. doi: 10.1002/ece3.8222 (PMC8571600; doi:10.1002/ece3.8222)
Supplement: Supplementary file 3 — Appendix S3 [file ECE3-11-14351-s005.csv]

Phylum	Class	Order	Family	Genus	Species	total	April_A.1	April_A.2	April_A.3	April_B.1	April_B.2	April_B.3	April_C.1	April_C.2	April_C.3	April_D.1	April_D.2	April_D.3	April_E.1	April_E.2	April_E.3	April_F.1	April_F.2	April_F.3	April_G.1	April_G.2	April_G.3	July_A.1	July_A.2	July_A.3	July_B.1	July_B.2	July_B.3	July_C.1	July_C.2	July_C.3	July_D.1	July_D.2	July_D.3	July_E.1	July_E.2	July_E.3	July_F.1	July_F.2	July_F.3	July_G.1	July_G.2	July_G.3	October_A.1
Annelida	Clitellata	Clitellata_unclassified	Clitellata_unclassified	Clitellata_unclassified	Clitellata_unclassified	21742	0	0	0	121	0	1484	0	14	0	10138	34	0	0	208	261	10	4	4	29	16	0	0	0	0	731	0	0	0	0	0	369	482	12	524	193	1173	1487	1999	0	0	7	25	0
Annelida	Clitellata	Enchytraeida	Enchytraeida_unclassified	Enchytraeida_unclassified	Enchytraeida_unclassified	30	0	0	0	0	0	0	0	0	0	0	0	0	0	0	0	0	0	0	0	0	0	0	0	0	0	0	0	0	0	0	0	0	0	0	0	0	0	0	0	0	30	0	0
Annelida	Clitellata	Haplotaxida	Haplotaxida_unclassified	Haplotaxida_unclassified	Haplotaxida_unclassified	6661	0	0	0	0	5	75	16	1650	0	0	0	0	0	0	0	0	0	0	0	0	0	0	0	0	0	0	0	17	0	0	0	0	0	0	0	0	0	0	0	0	0	0	0
Arthropoda	Arachnida	Arachnida_unclassified	Arachnida_unclassified	Arachnida_unclassified	Arachnida_unclassified	532	0	37	0	0	12	0	2	0	0	18	13	0	0	0	45	55	0	0	0	0	0	0	0	0	0	7	35	25	34	0	21	15	15	1	1	15	0	2	0	11	28	0	0
Arthropoda	Arachnida	Araneae	Araneae_unclassified	Araneae_unclassified	Araneae_unclassified	1694	0	8	0	32	0	10	2	0	0	2	2	30	14	0	0	1	14	6	50	34	0	3	0	0	10	2	9	18	0	0	160	3	27	259	48	51	30	29	140	23	288	56	0
Arthropoda	Arachnida	Araneae	Theridiidae	Anelosimus	Anelosimus_unclassified	990	0	0	0	0	0	0	0	0	0	0	13	0	15	2	0	0	0	0	80	1	0	0	0	0	67	2	0	0	0	0	19	47	0	195	82	171	13	56	58	0	12	70	0
Arthropoda	Arachnida	Ixodida	Ixodidae	Ixodes	Ixodes ricinus	199	0	9	0	0	0	0	0	0	0	3	0	0	0	15	0	0	18	0	0	0	0	0	0	0	83	0	0	0	0	0	0	15	11	0	0	3	0	0	0	0	0	0	0
Arthropoda	Arachnida	Mesostigmata	Laelapidae	Laelaps	Laelaps muricola	1054	0	0	0	0	0	0	0	0	3	23	39	0	11	0	0	0	0	0	0	16	0	23	0	0	55	46	4	0	0	0	115	61	23	24	31	17	5	0	0	11	13	0	0
Arthropoda	Arachnida	Mesostigmata	Laelapidae	Laelaps	Laelaps_unclassified	60	0	0	0	0	4	0	0	0	0	0	0	0	0	0	0	0	0	0	0	16	0	0	0	0	18	0	0	0	0	0	0	2	0	0	0	0	0	15	0	0	0	0	0
Arthropoda	Arachnida	Mesostigmata	Mesostigmata_unclassified	Mesostigmata_unclassified	Mesostigmata_unclassified	30	0	0	0	0	0	0	0	0	0	0	3	0	0	0	0	0	0	0	0	0	0	0	0	0	3	0	0	0	0	0	4	2	3	0	0	0	0	0	0	0	0	0	0
Arthropoda	Arachnida	Sarcoptiformes	Sarcoptiformes_unclassified	Sarcoptiformes_unclassified	Sarcoptiformes_unclassified	15662	0	0	0	0	0	0	0	0	0	0	0	0	0	0	0	0	0	12	0	165	228	0	14167	0	0	0	0	24	0	0	0	0	0	0	0	0	0	37	0	0	40	0	0
Arthropoda	Arachnida	Scorpiones	Caraboctonidae	Hadrurus	Hadrurus arizonensis	32	0	0	0	0	0	0	0	0	0	0	7	0	0	0	0	10	1	0	0	0	0	0	0	0	0	0	0	0	0	0	0	0	0	0	0	0	0	0	0	0	0	0	0
Arthropoda	Arachnida	Trombidiformes	Eupodidae	Eupodidae.X	Eupodidae.X.X	362	0	0	0	0	0	0	0	0	0	0	0	0	11	174	11	0	0	0	0	0	0	0	0	0	0	0	0	0	0	0	0	0	0	0	0	0	53	0	0	0	0	0	0
Arthropoda	Arachnida	Trombidiformes	Eupodidae	Linopodes	Linopodes.X	48	0	0	0	0	0	0	0	0	0	0	0	0	0	0	0	0	0	0	0	0	0	0	0	0	0	0	0	0	0	0	0	0	0	34	0	0	0	14	0	0	0	0	0
Arthropoda	Arthropoda_unclassified	Arthropoda_unclassified	Arthropoda_unclassified	Arthropoda_unclassified	Arthropoda_unclassified	93883	104	379	182	1227	1356	1935	1887	1690	3726	2664	3883	2209	1510	3150	2367	1020	989	4081	2057	2857	3304	1341	0	1161	1241	646	776	732	1898	1446	930	651	995	813	903	1286	1026	1555	1030	857	1389	474	562
Arthropoda	Collembola	Collembola_unclassified	Collembola_unclassified	Collembola_unclassified	Collembola_unclassified	11	0	0	0	0	0	0	0	0	0	0	0	0	0	0	0	0	0	0	0	0	0	0	0	0	0	0	0	0	0	0	0	0	0	0	0	0	0	0	0	0	11	0	0
Arthropoda	Collembola	Entomobryomorpha	Entomobryidae	Entomobrya	Entomobrya assuta	38	0	0	0	0	0	0	0	0	0	0	0	0	0	0	0	0	0	0	0	0	0	0	0	0	0	0	0	0	0	0	0	0	0	0	0	0	0	0	0	0	0	0	0
Arthropoda	Collembola	Entomobryomorpha	Entomobryidae	Lepidocyrtus	Lepidocyrtus paradoxus	76	0	0	0	0	0	0	0	0	13	0	0	0	0	0	0	0	0	0	0	0	0	0	0	14	7	0	0	0	0	0	0	0	0	0	0	0	0	0	0	0	24	18	0
Arthropoda	Collembola	Entomobryomorpha	Isotomidae	Isotomidae.X	Isotomidae.X.X	406	0	0	0	0	0	0	0	0	0	0	0	0	0	0	0	0	0	0	0	0	0	0	0	0	0	0	0	0	35	26	0	0	0	0	26	89	25	21	0	0	0	0	0
Arthropoda	Insecta	Blattodea	Blattodea_unclassified	Blattodea_unclassified	Blattodea_unclassified	100	0	0	0	0	0	0	0	0	0	0	0	0	0	0	0	0	0	0	0	0	0	0	0	0	0	0	0	0	0	0	0	0	0	0	0	0	0	0	0	0	0	0	0
Arthropoda	Insecta	Coleoptera	Bothrideridae	Dastarcus	Dastarcus helophoroides	50	0	0	0	0	0	0	0	0	0	0	0	14	0	0	0	0	0	0	0	0	0	0	0	0	0	0	0	0	0	0	0	19	0	0	0	0	0	0	0	0	0	0	0
Arthropoda	Insecta	Coleoptera	Carabidae	Bembidion	Bembidion impotens	273	0	0	0	0	0	0	0	0	0	0	0	0	0	0	0	0	0	0	0	0	0	0	0	0	0	0	0	0	0	273	0	0	0	0	0	0	0	0	0	0	0	0	0
Arthropoda	Insecta	Coleoptera	Carabidae	Pterostichus	Pterostichus_unclassified	2065	0	0	0	17	24	15	0	2	1	0	0	1	5	0	2	0	0	0	0	0	0	0	0	0	11	12	4	5	182	5	19	2	2	58	20	28	0	0	0	0	0	0	0
Arthropoda	Insecta	Coleoptera	Coleoptera_unclassified	Coleoptera_unclassified	Coleoptera_unclassified	2509	0	0	0	0	0	0	1603	0	0	0	0	0	0	0	0	571	0	12	0	0	0	0	0	0	111	0	0	0	0	0	0	0	21	0	14	0	0	19	15	0	0	0	0
Arthropoda	Insecta	Diptera	Anthomyiidae	Anthomyiidae_unclassified	Anthomyiidae_unclassified	160	0	0	0	0	0	0	0	0	0	0	0	0	21	0	0	0	0	139	0	0	0	0	0	0	0	0	0	0	0	0	0	0	0	0	0	0	0	0	0	0	0	0	0
Arthropoda	Insecta	Diptera	Cecidomyiidae	Cecidomyiidae.X	Cecidomyiidae.X.X	583	0	0	0	0	0	0	0	0	0	0	0	0	0	0	0	0	0	0	0	0	0	0	0	0	0	0	0	0	0	0	0	0	0	0	0	0	583	0	0	0	0	0	0
Arthropoda	Insecta	Diptera	Ceratopogonidae	Ceratopogonidae.X	Ceratopogonidae.X.X	8454	0	43	0	0	0	131	429	291	905	280	121	38	19	3	0	0	0	0	0	0	0	0	0	0	6	0	0	606	70	281	45	436	0	0	0	0	58	0	40	0	0	0	0
Arthropoda	Insecta	Diptera	Ceratopogonidae	Ceratopogonidae_unclassified	Ceratopogonidae_unclassified	915	0	0	0	0	0	0	0	0	0	0	0	0	0	0	0	0	89	18	386	0	0	0	0	0	0	0	0	0	0	0	0	0	0	0	39	0	0	0	0	0	0	0	0
Arthropoda	Insecta	Diptera	Ceratopogonidae	Culicoides	Culicoides_unclassified	2376	0	49	859	76	0	133	0	0	52	0	153	11	0	0	36	0	0	23	0	17	14	0	0	740	0	0	0	0	0	0	27	0	13	0	23	0	0	0	0	0	0	0	0
Arthropoda	Insecta	Diptera	Ceratopogonidae	Dasyhelea	Dasyhelea.X	21927	1668	1892	3051	0	0	0	399	14	157	0	74	0	45	0	172	0	0	0	1	46	0	285	0	7592	142	0	16	95	134	24	0	0	0	36	335	0	974	0	51	0	0	0	251
Arthropoda	Insecta	Diptera	Chironomidae	Belgica	Belgica antarctica	24	0	0	4	0	0	0	0	0	0	0	0	0	0	0	0	0	0	0	0	0	0	0	0	0	2	0	0	0	0	0	0	0	0	0	0	0	5	0	0	0	0	0	0
Arthropoda	Insecta	Diptera	Chironomidae	Chironomidae.X	Chironomidae.X.X	2131	0	0	0	0	111	0	0	0	0	0	0	29	27	0	50	0	17	0	0	206	74	0	0	0	0	0	0	0	0	0	0	0	0	0	5	0	0	0	0	0	8	0	0
Arthropoda	Insecta	Diptera	Chironomidae	Chironomidae_unclassified	Chironomidae_unclassified	580	0	0	0	0	0	8	0	0	1	0	0	0	0	0	0	1	0	0	223	7	0	0	0	0	41	0	0	0	30	0	0	0	0	0	0	0	0	0	0	0	1	0	0
Arthropoda	Insecta	Diptera	Chironomidae	Limnophyes	Limnophyes.X	263	0	0	0	0	0	0	0	0	0	0	0	0	0	0	0	0	0	0	0	263	0	0	0	0	0	0	0	0	0	0	0	0	0	0	0	0	0	0	0	0	0	0	0
Arthropoda	Insecta	Diptera	Chironomidae	Micropsectra	Micropsectra nigripila	31	0	0	0	0	0	0	0	0	0	0	0	0	0	0	0	0	0	0	0	0	0	0	0	0	0	0	0	0	0	0	0	0	0	0	0	0	0	0	0	0	0	0	0
Arthropoda	Insecta	Diptera	Chironomidae	Orthocladius	Orthocladius sp. TE13	49	0	0	0	0	0	0	0	0	0	0	0	0	0	0	0	0	0	0	0	0	0	0	0	0	0	0	0	0	0	0	2	0	0	0	0	0	0	0	0	0	0	0	0
Arthropoda	Insecta	Diptera	Chironomidae	Paraphaenocladius	Paraphaenocladius impensus	57	0	0	0	0	0	0	0	0	0	0	0	0	0	0	0	0	0	0	0	0	57	0	0	0	0	0	0	0	0	0	0	0	0	0	0	0	0	0	0	0	0	0	0
Arthropoda	Insecta	Diptera	Culicidae	Aedes	Aedes mcintoshi	77	0	0	0	0	0	0	0	0	0	0	0	0	0	64	0	0	0	0	0	0	0	0	0	0	0	0	0	0	0	0	0	0	0	0	0	0	0	0	0	0	0	0	0
Arthropoda	Insecta	Diptera	Culicidae	Anopheles	Anopheles cf. janconnae	19	0	0	0	0	0	0	0	0	0	0	0	0	0	0	0	0	0	0	0	0	0	0	0	0	0	0	0	0	0	0	0	0	0	0	0	0	19	0	0	0	0	0	0
Arthropoda	Insecta	Diptera	Culicidae	Anopheles	Anopheles_unclassified	675	0	0	0	0	0	0	5	28	11	0	0	0	37	365	152	0	0	0	0	11	47	0	0	0	0	0	0	0	0	0	0	0	0	0	2	0	0	0	0	0	0	0	0
Arthropoda	Insecta	Diptera	Culicidae	Culicidae_unclassified	Culicidae_unclassified	137	0	0	0	0	0	0	0	0	0	19	0	0	66	0	0	0	0	0	0	0	0	0	0	0	0	0	0	0	0	0	0	0	0	0	0	0	2	0	0	0	14	0	3
Arthropoda	Insecta	Diptera	Diptera_unclassified	Diptera_unclassified	Diptera_unclassified	4496	0	11	0	0	0	0	2	0	63	0	0	0	246	97	36	25	14	13	1019	0	56	12	0	0	0	14	17	12	15	0	0	16	0	1	0	24	0	14	0	0	47	13	0
Arthropoda	Insecta	Diptera	Dolichopodidae	Argyra	Argyra_unclassified	126	0	0	0	0	0	0	0	0	0	0	0	0	0	0	0	0	0	0	0	0	0	0	0	0	0	0	0	0	0	0	0	0	126	0	0	0	0	0	0	0	0	0	0
Arthropoda	Insecta	Diptera	Drosophilidae	Drosophila	Drosophila_unclassified	22	0	0	0	0	0	0	0	0	0	0	0	0	0	0	0	0	0	0	0	0	0	0	0	0	0	0	0	0	0	0	0	0	0	0	0	0	0	0	0	0	22	0	0
Arthropoda	Insecta	Diptera	Psychodidae	Nyssomyia	Nyssomyia umbratilis	27	0	0	0	0	0	0	0	0	0	0	0	0	0	0	0	0	0	0	0	0	0	0	0	0	0	0	0	0	0	0	0	0	0	0	0	0	0	0	0	0	0	0	0
Arthropoda	Insecta	Diptera	Psychodidae	Psychodidae.X	Psychodidae.X.X	87	0	0	0	0	0	0	0	0	0	0	0	0	0	0	0	0	0	0	0	0	0	0	0	0	0	0	0	0	0	0	0	11	0	0	0	0	0	0	0	0	0	0	0
Arthropoda	Insecta	Diptera	Syrphidae	Syrphidae_unclassified	Syrphidae_unclassified	34	0	0	0	0	0	0	0	0	0	0	34	0	0	0	0	0	0	0	0	0	0	0	0	0	0	0	0	0	0	0	0	0	0	0	0	0	0	0	0	0	0	0	0
Arthropoda	Insecta	Hymenoptera	Braconidae	Aphidius	Aphidius_unclassified	12	0	0	0	0	0	0	0	0	0	0	0	0	0	0	0	0	0	0	0	0	0	0	0	0	0	0	0	0	0	0	0	0	0	0	0	0	0	0	0	0	0	0	0
Arthropoda	Insecta	Hymenoptera	Braconidae	Braconidae_unclassified	Braconidae_unclassified	23	0	0	0	0	0	0	0	0	0	1	2	2	0	0	0	9	0	0	0	0	1	0	0	0	0	0	0	0	0	0	0	0	0	0	0	0	0	0	0	0	0	0	0
Arthropoda	Insecta	Hymenoptera	Hymenoptera.X	Hymenoptera.X.X	Hymenoptera.X.X.X	16	0	0	0	0	0	0	0	0	0	0	0	0	0	0	0	0	0	0	0	0	0	0	0	0	0	0	0	0	0	16	0	0	0	0	0	0	0	0	0	0	0	0	0
Arthropoda	Insecta	Hymenoptera	Hymenoptera_unclassified	Hymenoptera_unclassified	Hymenoptera_unclassified	1406	0	0	0	1	0	0	0	0	0	0	4	7	0	0	1	3	0	0	1	14	0	0	0	0	0	129	3	0	8	5	106	125	119	38	12	28	10	105	224	24	54	81	0
Arthropoda	Insecta	Insecta_unclassified	Insecta_unclassified	Insecta_unclassified	Insecta_unclassified	178993	1526	1661	1917	2413	3112	5702	4294	5471	1951	6293	3271	6155	5241	3215	6260	15289	3211	10052	2798	1755	1793	1118	3	703	1365	796	866	1382	2485	2016	1912	1092	1426	1031	2177	1350	1237	1384	1043	1079	1419	706	541
Arthropoda	Insecta	Lepidoptera	Erebidae	Hypena	Hypena baltimoralis	32	0	0	0	0	0	0	0	0	0	13	0	0	0	0	0	0	0	0	0	0	0	0	0	0	0	0	0	0	0	0	0	0	0	0	0	0	0	0	0	0	0	0	0
Arthropoda	Insecta	Lepidoptera	Erebidae	Hypena	Hypena_unclassified	23	0	0	0	0	0	0	0	0	0	0	0	0	0	0	0	0	0	0	0	0	23	0	0	0	0	0	0	0	0	0	0	0	0	0	0	0	0	0	0	0	0	0	0
Arthropoda	Insecta	Lepidoptera	Hepialidae	Wiseana	Wiseana_unclassified	232	0	0	0	0	0	0	9	4	19	0	0	0	0	0	0	0	0	1	11	0	24	0	0	0	1	0	0	5	0	0	0	0	0	0	0	0	5	0	0	27	0	0	0
Arthropoda	Insecta	Lepidoptera	Lepidoptera_unclassified	Lepidoptera_unclassified	Lepidoptera_unclassified	63212	84	355	219	2882	7566	6071	727	3464	45	134	234	414	4512	1919	982	500	4887	4194	585	95	170	474	0	88	674	773	79	4	1962	904	241	134	199	567	702	843	73	34	96	42	134	286	38
Arthropoda	Insecta	Lepidoptera	Nymphalidae	Heliconius	Heliconius_unclassified	11	0	0	0	0	0	0	0	0	0	0	0	0	0	0	0	0	0	0	0	0	0	0	0	0	0	0	0	0	0	0	0	0	0	0	0	0	0	0	0	0	0	0	0
Arthropoda	Insecta	Lepidoptera	Nymphalidae	Melinaea	Melinaea_unclassified	65	0	0	0	0	0	0	0	0	0	0	0	0	0	0	0	0	0	0	0	0	0	0	0	0	0	0	0	31	0	22	0	0	0	0	0	0	0	0	0	0	0	0	12
Arthropoda	Insecta	Lepidoptera	Nymphalidae	Napeogenes	Napeogenes_unclassified	59	0	0	0	0	0	0	0	0	0	0	0	0	0	0	0	3	0	0	0	0	9	0	0	0	0	0	0	0	0	0	0	0	0	0	0	0	0	0	0	0	0	47	0
Arthropoda	Insecta	Lepidoptera	Nymphalidae	Nymphalidae_unclassified	Nymphalidae_unclassified	333	0	0	0	0	0	0	0	0	0	0	0	0	0	0	205	0	0	0	0	34	0	0	0	0	0	0	0	11	0	0	0	0	0	0	0	60	0	0	0	0	0	0	0
Arthropoda	Insecta	Lepidoptera	Prodoxidae	Tegeticula	Tegeticula synthetica	41	0	0	0	0	0	0	0	0	0	0	0	0	0	0	0	0	0	0	41	0	0	0	0	0	0	0	0	0	0	0	0	0	0	0	0	0	0	0	0	0	0	0	0
Arthropoda	Insecta	Lepidoptera	Riodinidae	Apodemia	Apodemia mormo	326	0	0	0	0	1	0	0	0	0	0	1	50	0	0	0	0	27	0	0	0	0	1	0	0	0	0	0	0	1	0	3	0	7	0	0	0	0	0	0	0	0	12	0
Arthropoda	Insecta	Lepidoptera	Riodinidae	Apodemia	Apodemia_unclassified	181	0	0	0	0	0	0	0	0	0	0	0	0	0	0	9	2	0	0	0	0	0	0	0	0	0	0	0	0	0	0	31	0	0	0	0	0	0	0	0	73	0	0	0
Arthropoda	Insecta	Lepidoptera	Sphingidae	Agrius	Agrius convolvuli	210	0	0	0	0	0	0	0	0	0	0	0	0	0	0	0	0	0	0	0	0	0	0	0	0	0	0	14	0	0	0	71	0	7	0	15	0	0	0	0	0	0	0	0
Arthropoda	Insecta	Lepidoptera	Sphingidae	Sphingidae_unclassified	Sphingidae_unclassified	44	0	0	0	0	0	0	0	0	0	0	0	0	0	0	0	0	0	0	0	0	0	0	0	0	0	17	0	0	0	0	0	0	0	0	0	0	0	0	0	0	0	0	0
Arthropoda	Insecta	Neuroptera	Chrysopidae	Chrysoperla	Chrysoperla_unclassified	988	0	47	0	72	0	0	0	0	19	0	5	0	0	0	0	6	11	0	0	0	24	0	0	0	9	0	0	24	25	0	42	0	105	20	0	23	51	0	0	51	108	49	0
Arthropoda	Insecta	Neuroptera	Neuroptera_unclassified	Neuroptera_unclassified	Neuroptera_unclassified	1244	0	0	0	5	0	21	23	0	0	0	25	0	9	9	60	0	0	2	0	0	13	0	0	0	16	25	0	17	74	14	0	7	0	39	7	60	0	23	25	0	0	0	0
Arthropoda	Insecta	Odonata	Aeshnidae	Aeshna	Aeshna umbrosa	125	0	0	0	0	0	0	0	0	0	0	0	0	0	0	0	0	125	0	0	0	0	0	0	0	0	0	0	0	0	0	0	0	0	0	0	0	0	0	0	0	0	0	0
Arthropoda	Insecta	Odonata	Aeshnidae	Aeshna	Aeshna_unclassified	339	0	0	0	0	0	0	0	0	0	0	0	0	0	0	0	0	339	0	0	0	0	0	0	0	0	0	0	0	0	0	0	0	0	0	0	0	0	0	0	0	0	0	0
Arthropoda	Insecta	Odonata	Odonata_unclassified	Odonata_unclassified	Odonata_unclassified	10288	0	0	0	0	0	0	0	0	0	0	13	0	0	0	0	0	10275	0	0	0	0	0	0	0	0	0	0	0	0	0	0	0	0	0	0	0	0	0	0	0	0	0	0
Arthropoda	Insecta	Orthoptera	Orthoptera_unclassified	Orthoptera_unclassified	Orthoptera_unclassified	2475	0	0	0	0	0	0	0	0	0	0	0	0	0	0	0	0	0	0	0	0	0	0	0	0	0	0	2475	0	0	0	0	0	0	0	0	0	0	0	0	0	0	0	0
Arthropoda	Insecta	Psocodea	Psocodea_unclassified	Psocodea_unclassified	Psocodea_unclassified	11	0	0	0	0	0	0	0	0	0	0	0	0	0	0	0	0	0	0	0	0	0	11	0	0	0	0	0	0	0	0	0	0	0	0	0	0	0	0	0	0	0	0	0
Arthropoda	Insecta	Siphonaptera	Hystrichopsyllidae	Neopsylla	Neopsylla paranoma	91	0	0	0	0	0	0	0	0	0	0	0	0	0	0	0	0	0	0	0	0	91	0	0	0	0	0	0	0	0	0	0	0	0	0	0	0	0	0	0	0	0	0	0
Arthropoda	Insecta	Siphonaptera	Hystrichopsyllidae	Neopsylla	Neopsylla_unclassified	58	0	0	0	0	0	0	0	0	0	0	0	0	0	0	0	0	0	0	0	0	58	0	0	0	0	0	0	0	0	0	0	0	0	0	0	0	0	0	0	0	0	0	0
Arthropoda	Malacostraca	Amphipoda	Hyalellidae	Hyalella	Hyalella azteca	13	0	0	0	0	0	0	0	0	0	0	13	0	0	0	0	0	0	0	0	0	0	0	0	0	0	0	0	0	0	0	0	0	0	0	0	0	0	0	0	0	0	0	0
Arthropoda	Ostracoda	Ostracoda_unclassified	Ostracoda_unclassified	Ostracoda_unclassified	Ostracoda_unclassified	15	0	0	0	0	0	0	0	0	0	0	0	0	0	0	0	0	0	0	0	0	0	0	0	0	0	0	0	0	0	0	0	0	0	0	0	0	0	0	0	0	0	0	0
Arthropoda	Ostracoda	Podocopida	Cyprididae	Cypridopsis	Cypridopsis vidua	67	0	0	0	0	0	0	0	0	0	0	0	0	0	0	0	0	0	0	0	0	0	0	0	0	0	0	0	0	0	0	0	0	0	0	0	0	0	0	0	0	0	0	0
Arthropoda	Ostracoda	Podocopida	Cyprididae	Eucypris	Eucypris virens	181	0	0	0	0	0	0	0	0	0	0	0	23	37	0	0	0	0	23	30	0	0	0	0	0	0	0	0	0	36	0	0	0	0	0	0	0	0	0	0	0	0	0	0
Arthropoda	Ostracoda	Podocopida	Podocopida.X	Podocopida.X.X	Podocopida.X.X.X	415	0	0	0	0	0	0	0	0	0	0	0	0	0	0	0	0	0	0	0	0	0	0	0	9	0	0	0	0	0	0	0	0	0	0	0	0	0	0	0	0	0	0	23
Arthropoda	Ostracoda	Podocopida	Podocopida_incertae_sedis	PodocopidGEN	PodocopidGEN BIOUG046	213	0	0	0	0	0	0	0	0	0	0	0	0	0	0	0	0	29	0	0	0	0	0	0	0	0	0	0	0	0	0	0	0	0	0	0	0	0	0	0	0	0	0	0
Arthropoda	Ostracoda	Podocopida	Podocopida_unclassified	Podocopida_unclassified	Podocopida_unclassified	149	0	0	0	58	0	22	0	0	0	0	0	0	0	0	0	0	0	0	0	0	0	0	0	0	0	0	0	0	0	0	0	0	0	0	0	0	0	0	0	0	0	0	0
Cnidaria	Cnidaria_unclassified	Cnidaria_unclassified	Cnidaria_unclassified	Cnidaria_unclassified	Cnidaria_unclassified	109	0	0	0	0	0	0	0	0	0	0	0	0	0	0	0	0	0	0	0	0	0	0	0	0	0	0	0	0	0	0	0	0	0	0	0	0	0	0	0	16	28	65	0
Cnidaria	Hydrozoa	Anthoathecata	Bougainvilliidae	Bougainvillia	Bougainvillia_unclassified	36	0	0	0	0	0	0	0	0	0	0	0	0	0	0	0	0	0	0	0	0	0	0	0	0	0	0	0	0	0	0	0	0	0	0	0	0	0	0	36	0	0	0	0
Cnidaria	Hydrozoa	Anthoathecata	Corynidae	Coryne	Coryne eximia	53	0	0	0	0	0	0	0	53	0	0	0	0	0	0	0	0	0	0	0	0	0	0	0	0	0	0	0	0	0	0	0	0	0	0	0	0	0	0	0	0	0	0	0
Cnidaria	Hydrozoa	Anthoathecata	Hydridae	Hydra	Hydra vulgaris	16	0	0	11	0	0	5	0	0	0	0	0	0	0	0	0	0	0	0	0	0	0	0	0	0	0	0	0	0	0	0	0	0	0	0	0	0	0	0	0	0	0	0	0
Cnidaria	Hydrozoa	Anthoathecata	Hydridae	Hydra	Hydra_unclassified	21	0	0	0	0	0	0	0	0	0	0	0	0	0	0	0	0	0	0	0	0	0	0	0	0	0	0	0	0	0	0	0	0	0	0	0	0	0	0	0	21	0	0	0
Cnidaria	Hydrozoa	Hydrozoa_unclassified	Hydrozoa_unclassified	Hydrozoa_unclassified	Hydrozoa_unclassified	4184	3	0	189	0	57	6	0	0	0	129	33	24	21	0	25	11	12	0	41	5	0	0	0	51	143	0	718	0	0	266	188	0	0	0	415	524	317	5	9	13	146	297	0
Cnidaria	Hydrozoa	Leptothecata	Campanulariidae	Obelia	Obelia.X	13	0	0	0	0	0	0	0	0	0	0	0	0	0	0	0	0	0	0	13	0	0	0	0	0	0	0	0	0	0	0	0	0	0	0	0	0	0	0	0	0	0	0	0
Mollusca	Gastropoda	Basommatophora	Planorbidae	Bulinus	Bulinus globosus	439	0	0	0	0	0	0	0	0	0	0	0	0	0	0	0	0	0	0	0	0	0	0	0	0	0	0	0	0	0	0	0	0	0	0	0	0	0	0	0	0	0	0	0
Mollusca	Gastropoda	Gastropoda_unclassified	Gastropoda_unclassified	Gastropoda_unclassified	Gastropoda_unclassified	392	0	0	0	0	0	0	5	0	0	0	0	0	0	0	4	0	2	45	0	0	22	0	0	7	0	0	5	29	21	5	0	10	0	0	0	0	0	0	13	0	0	0	0
Mollusca	Gastropoda	Hygrophila	Hygrophila_unclassified	Hygrophila_unclassified	Hygrophila_unclassified	61	0	0	0	42	0	0	0	2	0	0	0	0	0	0	0	0	0	0	0	0	0	0	0	0	0	0	0	0	0	1	0	0	0	0	0	0	0	0	0	0	0	0	0
Mollusca	Gastropoda	Hygrophila	Lymnaeidae	Lymnaeidae_unclassified	Lymnaeidae_unclassified	39	0	0	0	0	0	0	0	0	0	0	0	0	0	0	0	0	0	0	22	0	0	0	0	0	0	0	0	0	0	0	0	0	0	0	0	0	0	0	0	0	0	0	0
Mollusca	Gastropoda	Sorbeoconcha	Potamididae	Cerithidea	Cerithidea djadjariensis	26	0	0	0	0	0	0	5	0	4	0	0	0	0	0	0	0	0	0	0	0	3	0	0	2	0	0	0	0	0	0	0	0	0	0	0	0	0	0	0	0	0	0	0
Mollusca	Gastropoda	Sorbeoconcha	Sorbeoconcha_unclassified	Sorbeoconcha_unclassified	Sorbeoconcha_unclassified	12	0	0	0	0	0	0	0	0	0	0	0	0	0	0	0	0	0	0	0	0	0	0	0	0	0	0	0	0	0	0	0	0	0	0	0	0	0	0	0	0	0	0	0
Mollusca	Gastropoda	Stylommatophora	Stylommatophora_unclassified	Stylommatophora_unclassified	Stylommatophora_unclassified	12	0	0	0	0	0	0	0	0	0	0	0	0	0	0	0	0	0	0	0	0	0	0	0	0	0	0	0	0	0	0	0	0	0	0	0	0	0	0	0	0	0	0	0
Mollusca	Gastropoda	Stylommatophora	Succineidae	Succinea	Succinea caduca	102	0	0	0	0	0	1	0	0	0	0	0	0	0	0	0	0	0	0	0	0	0	0	0	0	11	12	2	0	0	2	19	12	21	0	1	2	0	3	0	0	1	0	0
Mollusca	Mollusca_unclassified	Mollusca_unclassified	Mollusca_unclassified	Mollusca_unclassified	Mollusca_unclassified	52	0	0	0	0	0	0	0	0	0	0	0	0	0	0	0	0	0	0	0	0	0	0	0	0	0	0	0	0	0	0	0	0	0	0	0	0	0	0	0	0	0	0	0
Nematoda	Nematoda_unclassified	Nematoda_unclassified	Nematoda_unclassified	Nematoda_unclassified	Nematoda_unclassified	134	0	0	0	0	0	0	0	0	0	0	60	0	0	0	0	0	0	0	0	0	0	0	0	0	0	12	15	0	0	0	0	0	0	0	0	0	22	0	0	11	0	0	0
Nematoda	Secernentea	Secernentea_unclassified	Secernentea_unclassified	Secernentea_unclassified	Secernentea_unclassified	99	0	0	0	0	0	0	0	0	0	0	0	0	0	0	0	0	0	0	0	0	0	0	0	0	99	0	0	0	0	0	0	0	0	0	0	0	0	0	0	0	0	0	0
Nematoda	Secernentea	Tylenchida	Criconematidae	Criconematidae_unclassified	Criconematidae_unclassified	77	0	0	0	0	0	0	0	0	0	0	0	0	0	0	0	0	0	0	0	0	0	0	0	0	0	0	0	0	0	0	0	0	0	0	0	0	0	0	0	62	15	0	0
Platyhelminthes	Trematoda	Trematoda_unclassified	Trematoda_unclassified	Trematoda_unclassified	Trematoda_unclassified	102	0	0	0	0	0	0	0	0	0	0	0	0	0	0	0	0	0	0	0	102	0	0	0	0	0	0	0	0	0	0	0	0	0	0	0	0	0	0	0	0	0	0	0
Rotifera	Bdelloidea	Adinetida	Adinetidae	Adineta	Adineta vaga	43	0	0	0	0	0	0	0	0	0	0	0	0	0	0	0	0	0	0	0	43	0	0	0	0	0	0	0	0	0	0	0	0	0	0	0	0	0	0	0	0	0	0	0
Rotifera	Bdelloidea	Adinetida	Adinetidae	Adineta	Adineta_unclassified	130	0	0	0	0	0	0	0	0	0	0	0	0	0	0	49	0	0	0	0	13	30	0	0	0	0	0	0	0	0	0	0	0	0	0	0	0	0	0	0	0	0	0	0
Rotifera	Bdelloidea	Bdelloidea_order_incertae_sedis	Philodinidae	Rotaria	Rotaria rotatoria	15	0	0	0	0	0	0	0	0	0	0	0	0	0	0	0	0	0	0	0	0	0	0	0	0	0	0	0	0	0	0	0	0	0	0	0	0	0	0	0	0	0	0	0
Rotifera	Bdelloidea	Bdelloidea_unclassified	Bdelloidea_unclassified	Bdelloidea_unclassified	Bdelloidea_unclassified	1430	0	0	0	57	0	0	3	0	60	114	17	12	11	76	42	0	0	42	14	54	238	0	0	0	0	0	0	0	0	0	0	0	0	0	0	0	0	0	0	20	14	0	0
Rotifera	Monogononta	Ploima	Brachionidae	Brachionus	Brachionus calyciflorus	88	0	0	0	0	0	0	0	0	0	82	0	0	0	6	0	0	0	0	0	0	0	0	0	0	0	0	0	0	0	0	0	0	0	0	0	0	0	0	0	0	0	0	0
Rotifera	Monogononta	Ploima	Brachionidae	Keratella	Keratella cochlearis	255	0	0	0	0	0	0	0	0	87	0	0	0	168	0	0	0	0	0	0	0	0	0	0	0	0	0	0	0	0	0	0	0	0	0	0	0	0	0	0	0	0	0	0
Rotifera	Monogononta	Ploima	Ploima_unclassified	Ploima_unclassified	Ploima_unclassified	720	18	0	31	0	0	8	0	0	0	34	0	0	11	12	10	0	0	0	0	0	0	8	0	0	5	0	0	0	42	0	88	13	0	150	18	10	0	0	0	0	0	14	11
[truncated: 20 more columns]
