# Supplementary material for: Diversity and composition of macroinvertebrate communities in a rare inland salt marsh
Source: Ecol Evol. 2021 Oct 20;11(21):14351–65. doi: 10.1002/ece3.8222 (PMC8571600; doi:10.1002/ece3.8222)
Supplement: Supplementary file 5 — Appendix S5 [file ECE3-11-14351-s003.csv]

Site	Month	Salinity_psu
A	April	3.597
B	April	1.3533
C	April	1.553
D	April	1.8123
E	April	1.6187
F	April	1.8283
G	April	1.065
A	July	1.166
B	July	0.643
C	July	0.3894
D	July	0.266
E	July	0.2725
F	July	0.1717
G	July	0.0684
A	October	0.281
B	October	0.151
C	October	0.092
D	October	0.065
E	October	0.066
F	October	0.045
G	October	0.025
